# Supplementary material for: The Effects of Fermentation of Low or High Tannin Fava Bean-Based Diets on Glucose Response, Cardiovascular Function, and Fecal Bile Acid Excretion during a 28-Day Feeding Period in Dogs: Comparison with Commercial Diets with Normal vs. High Protein
Source: Metabolites. 2021 Dec 16;11(12):878. doi: 10.3390/metabo11120878 (PMC8705793; doi:10.3390/metabo11120878)
Supplement: Supplementary file 1 [file metabolites-11-00878-s001.zip]

Archive with 1 entries (1 files):
- metabolites-1434447-supplementary.pdf
